# Supplementary material for: Identification of novel alternative splicing associated with mastitis disease in Holstein dairy cows using large gap read mapping
Source: BMC Genomics. 2022 Mar 19;23:222. doi: 10.1186/s12864-022-08430-x (PMC8934477; doi:10.1186/s12864-022-08430-x)
Supplement: Supplementary file 1 — Additional file 1. [file 12864_2022_8430_MOESM1_ESM.xlsx]

## Sheet: Suppl Table 1
Supplementary Table 1: All mRNA isoforms differentially expressed between healthy and mastitic milk somatic cell samples from Holstein dairy cows
mRNA isform ID with version	P-value	Fold change	FDR p-value correction	Genomic coordinates	Transcripts annotated	Transcript length	Healthy RPKM	Mastitic RPKM
ACSS2_10	2.4622e-05	-394.959	0.0169868	13:64231133-64233583	12	1220	38.8333	0
ADARB1_3	0.000138093	169.865	0.045767	1:145049827-145054225	4	4398	0	25.6667
ADPGK	8.98336e-05	-203.813	0.0370353	10:19545259-19570026	4	2961	24.6667	0
AFDN_8	4.56761e-06	-1599.57	0.00634334	9:102350866-102387956	13	3176	151.167	0
AGO3_1	4.90492e-05	29.5244	0.0248199	3:109741896-109755220	14	13324	6	207.5
AGPAT3_5	5.49162e-07	-2779.78	0.00189434	1:143941825-144030070	12	5875	356	0
AKAP1_9	2.80874e-05	-657.049	0.0183142	19:7931746-7963369	11	3483	72.8333	0
AKT2_1	1.81894e-05	735.16	0.0146247	18:49627497-49674924	16	3001	0	142.5
AKT2_2	1.00481e-05	-441.02	0.0107449	18:49627497-49632858	16	2764	247.333	0.5
AKT2_5	5.92427e-05	460.767	0.0286384	18:49627497-49674907	16	3088	0	67.5
AMBRA1_9	1.63022e-05	-1027.78	0.0135137	15:76498482-76528904	12	1519	96.6667	0
AP2A2_1	2.13776e-05	-94.0705	0.0159449	29:50416806-50484947	12	4334	199.5	2
AP2A2_7	8.70404e-07	-2166.74	0.00221611	29:50420697-50484947	12	2474	268.333	0
APPL1_3	9.25428e-06	492.681	0.0102778	22:43848811-43855533	15	3966	0	51.8333
APRT_2	2.6173e-06	-915.16	0.00451421	18:14012689-14017231	8	2850	108	0
ARHGEF10L_3	4.26898e-05	-119.268	0.0227658	2:134985198-135021664	9	1795	129.833	0.833333
ASB7_1	8.31266e-05	401.899	0.0352744	21:5967670-6022761	4	4458	0	55.8333
ASCC1_2	0.000153427	168.187	0.0482146	28:28177851-28178669	7	818	0	21.8333
ATF5_3	3.68385e-06	-1802.71	0.00541004	18:56269037-56273031	5	1193	167.667	0
ATG16L2_9	5.19833e-10	1314.51	2.77942e-05	15:52366513-52372190	9	5264	0	170.5
ATG2A_6	5.48457e-05	-550.658	0.0271525	29:43120425-43121647	9	845	49.3333	0
ATN1	2.88561e-05	-131.411	0.0184111	5:103523269-103524338	6	1069	344.833	3.16667
ATXN1_6	6.93943e-07	-4394.88	0.00212019	23:40688295-40829586	6	2830	415.833	0
ATXN2L_8	9.32293e-06	-415.463	0.0102778	25:25983763-25986134	11	874	362.167	0.833333
AXL	1.29413e-05	-1153.2	0.0120148	18:50402712-50428472	6	2500	107.167	0
B4GALT1	1.20896e-06	-2180.29	0.00261517	8:74861625-74914361	5	1290	236.167	0
BAIAP2_7	2.75515e-05	-853.143	0.018075	19:51578603-51591868	13	1820	85.8333	0
BAX_5	7.86889e-05	469.491	0.0339643	18:55532630-55535023	16	2002	0	73.1667
BIRC3_5	1.38354e-05	296.936	0.0124326	15:6399467-6406272	12	4812	0.166667	61.6667
BOLA_2_5	3.53921e-06	-28511.4	0.00541004	23:28721845-28724476	7	1098	2549.67	0
BTN1A1_5	3.65937e-05	-30.4997	0.0202754	23:31585190-31591478	6	2691	1356.33	72.1667
C2H2orf80_1	2.4331e-05	-81.3348	0.0169868	2:96437058-96442272	3	767	181.5	3
C6H4orf3_3	6.93474e-06	120.201	0.00814909	6:6009239-6015889	6	6650	1.33333	138.667
CALR	0.000114195	-206.019	0.0421466	7:12617951-12621971	5	2103	795.667	5.66667
CCL20_3	9.5107e-06	391.636	0.0103778	2:115948257-115952035	4	1069	0.166667	106.333
CCL20_4	5.93467e-05	81.836	0.0286384	2:115948257-115951955	4	986	2.33333	248.167
CCN1_2	1.22238e-06	-3510.47	0.00261517	3:58490946-58491317	4	371	347.167	0
CCN2_2	6.79144e-06	-1718.78	0.00810719	9:69887188-69890613	5	2609	155.5	0
CCN2_4	6.57186e-08	-1106.43	0.000585635	9:69887188-69890633	5	2640	105.667	0
CCNK_9	6.32362e-05	-218.71	0.0295291	21:64516202-64522626	14	1063	455.833	2.33333
CCRL2_3	7.06423e-05	15.5219	0.03174	22:52998332-53000232	3	1344	169	2629.5
CD14_2	0.00015137	408.862	0.0478897	7:51762823-51765980	5	3067	0	40.6667
CD164_4	2.49106e-05	1902.02	0.0170757	9:40759363-40772129	8	3206	0	340.333
CDC42BPB_6	4.14296e-05	-349.104	0.0223567	21:67623267-67641246	11	3694	86.5	0.166667
CDC42BPB_9	0.000107123	-371.819	0.0408527	21:67623261-67678642	11	9648	45.3333	0
CDV3_7	0.000110991	215.309	0.0415534	1:135871922-135881817	13	9895	0.333333	90.3333
CERT1_2	4.35536e-08	285.414	0.000481847	10:6793647-6919717	13	4985	1	507.333
CHST3_2	9.36642e-05	385.649	0.0377962	28:28096152-28102389	6	6237	0	52
CHTOP_1	4.32254e-05	3500.24	0.0228827	3:16739579-16750820	15	8460	0	259.167
CKB_5	1.25922e-05	-1017.88	0.0120148	21:68159611-68161306	7	827	2159.83	3
CLMN_1	1.56872e-05	-89.1499	0.0133929	21:60051874-60062546	4	10672	1024.33	14.1667
COBLL1_2	5.7149e-06	-941.002	0.00728624	2:31529130-31591528	8	3706	92.5	0
COLGALT1_1	3.30087e-05	340.661	0.0191212	7:5543271-5565864	13	4764	0.166667	127.667
CPT1A_7	8.65969e-07	-3118.86	0.00221611	29:46186180-46225440	10	1570	319.5	0
CREBBP_7	0.000109098	-240.704	0.0413703	25:3054307-3057678	10	3371	1426.33	7.5
CSN1S1_3	0.000136576	-23.7168	0.045767	6:85411117-85429337	9	1852	7151.5	533.833
CSN1S2_6	8.12219e-05	-32.6883	0.0348814	6:85529904-85548556	6	1198	64212.5	3295.83
CSN2_1	0.000146937	-235.234	0.0471123	6:85448898-85457744	2	1418	1673.67	6.16667
CSN3_1	2.87111e-05	-100.567	0.0184111	6:85645744-85659048	5	1093	24052.8	267
CSN3_2	6.88255e-05	-26.1297	0.0311858	6:85645853-85658910	5	846	74577.3	4728.67
CSN3_5	1.91852e-05	-50.9422	0.0151235	6:85648339-85658926	5	768	3808.17	106.333
CSTB_1_3	4.88294e-06	-1237.56	0.00660959	1:143819484-143824294	4	1158	131.833	0
CXCL2_7	1.24405e-07	-2217.66	0.000950236	6:88946233-88949043	8	1859	286.833	0
CYC51A1	8.57738e-07	-537.443	0.00221611	4:9467420-9476713	5	1093	1458.5	4.16667
CYLD_1	1.45088e-05	475.254	0.0128223	18:19137683-19199449	8	2911	0	45
CYTH4_6	2.94254e-05	1965.48	0.018533	5:75699578-75723720	12	14075	0	367.333
DBN1_8	1.44634e-05	-467.094	0.0128223	7:38987584-38990910	17	1517	378.833	1.33333
DECR2_8	0.000144602	-27.0087	0.0467262	25:395014-396241	12	1227	496.833	29.3333
DGKQ_9	0.000122527	-218.385	0.0435297	6:117405903-117408420	10	688	97	0.5
DHCR24_12	3.2851e-05	-650.782	0.0191212	3:91411765-91445037	12	3354	82.8333	0
DIDO1_7	8.86887e-05	-458.641	0.0367594	13:54507515-54513807	10	4052	47.3333	0
DNAJC12_1	0.000135263	-31.633	0.0456289	28:24248367-24283690	9	1244	989	53.3333
DNMBP_3	6.55017e-05	-229.796	0.0301915	26:20826581-20942446	9	4857	25.5	0
DSP_2	0.000131846	-31.0702	0.0449011	23:47824434-47868337	3	9482	233.667	13.1667
E2F4_6	2.6047e-05	-568.111	0.0175145	18:34830298-34834625	10	1651	49.3333	0
ECE1_9	3.00355e-06	2300.51	0.00501852	2:131400814-131449347	18	4088	0	316.167
ECHDC1_3	1.78372e-05	-488.928	0.0144502	9:23958097-23999500	8	973	45.8333	0
EED_12	0.000131612	-399.521	0.0449011	29:9265305-9296073	14	1768	42.5	0
EFHD1_2	6.46728e-05	-20.7855	0.0299385	3:112396167-112440870	2	2513	209.333	17.3333
EFNB1_3	7.39817e-05	-534.578	0.0326911	X:81635594-81648094	3	2853	73.1667	0
EGLN1_11	3.04611e-05	-650.208	0.0186135	28:4093627-4150467	14	1354	72.5	0
EHMT2_5	1.96324e-05	-1729.67	0.015324	23:27472268-27477773	11	2142	145.667	0
EIF4EBP2_5	2.96362e-05	-410.048	0.018533	28:26606320-26626183	8	769	41.6667	0
EIF4EBP2_7	0.000140666	-236.227	0.0462835	28:26606320-26606887	8	567	183.833	1.16667
ELAC2_2	9.47198e-05	346.031	0.0379358	19:31361658-31368133	6	2343	0	57.3333
ELAC2_6	1.3088e-05	-1017.17	0.0120148	19:31364615-31368133	6	592	98.8333	0
ELF4_5	2.42143e-05	-278.717	0.0169868	X:14041703-14081565	7	6469	260.667	1
ELF5_6	0.000132736	-49.3511	0.044918	15:65019975-65052826	9	2021	857.667	30.8333
ELF5_8	6.63982e-07	-234.399	0.00210465	15:65019975-65065633	9	1496	664.167	5
ELL_3	2.12236e-05	100.883	0.0159449	7:4704953-4734071	11	3836	1.33333	106
ELP6_3	0.000110493	215.612	0.0415534	22:52149273-52152953	5	3680	0	25
ENSBTAT00000012349	0.000110162	-86.5998	0.0415534	21:69189158-69195153	2	2171	1002.5	17.1667
EPB41L2_12	0.000130373	-377.189	0.0449011	9:68956837-69092316	17	3068	42.8333	0
EPS15_2	4.00213e-05	129.68	0.0218848	3:94841621-94943822	11	4827	5.66667	638.5
EPS15L1_6	2.95575e-05	-663.317	0.018533	7:6593698-6606818	10	857	72.3333	0
F13A1_3	0.000105386	583.912	0.0408527	23:48772304-48913918	18	3906	0	78
FAM20C_7	1.31394e-05	-932.893	0.0120148	25:42134208-42170449	12	4485	96.1667	0
FAM20C_8	1.28311e-05	-885.332	0.0120148	25:42134208-42170449	12	4053	94.1667	0
FBRS_9	9.75441e-07	2150.37	0.00237065	25:26783859-26795080	11	4165	0	387.167
FBXW2_2	0.000112746	240.501	0.041863	8:110160829-110168505	16	2301	0	23.8333
FCSK_10	0.000138019	-495.384	0.045767	18:1644176-1656608	10	3249	46.3333	0
FLI1_1	3.88659e-08	767.779	0.000481847	29:32122862-32184260	8	2807	0	107.833
FOXK1_5	1.44622e-06	-2548.06	0.00297407	25:39214004-39218509	6	3996	248.833	0
FOXRED2_2	2.63514e-05	333.752	0.0175145	5:74901609-74905370	4	3761	0	39.8333
GARRE1	6.82328e-06	-1175.67	0.00810719	18:44691410-44774960	8	4616	129.5	0
GATAD2B_13	0.000117351	-393.549	0.0425387	3:16580138-16589067	17	5069	38.1667	0
Gene_1007	7.29223e-05	228.43	0.0323566	11-1:72505640-72508871	12	2075	0.333333	159.167
Gene_1149	1.03558e-06	-1312.31	0.00246088	11-1:98510691-98529677	8	788	1537.17	2
Gene_1149	4.87639e-05	-108.432	0.0248199	11-1:98497637-98529714	8	3008	394.833	5.16667
Gene_1180	1.40675e-06	-3352.94	0.00294962	11-1:99159315-99178645	2	1634	310.333	0
Gene_1335	0.000101853	-83.1812	0.0398961	11-1:106231708-106235668	4	3526	1585.17	26.8333
Gene_1711	0.000106832	-54.4896	0.0408527	19:26666821-26669665	10	2020	358.333	9.5
Gene_1711	0.000127614	73.3083	0.0444507	19:26656544-26669665	10	3115	0.5	54.3333
Gene_2310	3.11569e-05	17.7255	0.0187646	3:86164085-86182808	2	12912	10.8333	202.667
Gene_2644	0.000117314	22.4942	0.0425387	11-1:6716314-6728323	3	507	9.5	181.667
Gene_343	4.27916e-05	47.6364	0.0227658	6:115952167-115960221	8	7710	3.66667	178
Gene_593	8.77408e-05	36.0494	0.0367288	11-1:1185527-1232139	10	5134	18.1667	903.667
Gene_657	0.000117282	792.394	0.0425387	11-1:6709199-6716867	8	4749	0	56.3333
Gene_726	5.87083e-05	-152.567	0.0286384	11-1:14696388-14725870	8	1220	67.6667	0.333333
Gene_926	0.000106972	419.479	0.0408527	11-1:62511669-62519754	11	8085	0.166667	82.8333
Gene_943	6.66625e-05	-230.47	0.0305946	11-1:66667335-66667877	4	542	139.667	0.666667
Gene_966	7.85562e-05	1401.95	0.0339643	11-1:71324276-71361339	7	20098	0	140.5
ENSBTAG00000009049_1	7.22748e-05	-294.682	0.0323043	5:57433436-57437847	2	2326	51	0
ENSBTAG00000019479_10	0.000153749	192.11	0.0482146	22:16627298-16646552	14	3222	0.166667	78.5
GLUD1_9	4.43364e-07	-3912.71	0.0018235	28:41621573-41649162	10	1246	336.5	0
GLYCAM1_1	2.38813e-05	-39.5634	0.0169122	5:25478786-25482858	4	1807	8533.5	356.833
GLYCAM1_2	1.71031e-05	-41.5111	0.0139612	5:25478786-25481207	4	661	11382.2	449.667
GLYCAM1_3	1.17983e-05	-47.6647	0.0118635	5:25478786-25482858	4	1834	2267.67	79.5
GLYCAM1_4	2.12632e-05	-40.3925	0.0159449	5:25478786-25482857	4	1806	9173.5	368
GOLPH3_4	3.12349e-05	-363.969	0.0187646	20:41438837-41472854	8	1507	149.5	0.333333
GOLPH3_6	1.16114e-05	787.514	0.0118635	20:41438837-41491576	8	3480	0	128.667
GOT2_6	0.000142695	-196.444	0.0466562	18:26453564-26471496	9	1027	325.167	2.5
GPALPP1_8	0.000127322	-398.917	0.0444507	12:15156705-15190181	13	6323	58.1667	0
GPAT4_10	0.000147631	-145.794	0.0471251	27:36535363-36539828	12	1053	226	2
GPRC5B_2	8.83966e-05	-49.9253	0.0367594	25:17478831-17498791	2	1321	50	1.16667
GSE1_5	3.22029e-05	-1110.95	0.0190255	18:11589111-11644469	9	3894	510.333	0.333333
HBEGF_5	4.63578e-05	-189.905	0.0240877	7:51544456-51544821	7	365	88.3333	0.5
HDAC7_6	4.27571e-06	-1170.26	0.00603427	5:32483442-32493326	17	1873	101.833	0
HDHD5_4	0.000116053	-84.1066	0.0425013	5:108838762-108840661	9	952	283.667	6.5
HIF1A_3	0.000141706	-1055.33	0.0464825	10:73836333-73879560	4	2811	206.333	0
HIRA_12	6.28166e-07	-1170.31	0.00209915	17:72647473-72668844	16	2794	130.5	0
HNRNPUL1_6	0.000139373	-67.5096	0.0459995	18:50468262-50472634	9	1325	1075.17	20.3333
HPN_2	6.13081e-05	-1042.38	0.0292678	18:45782387-45796511	5	1042	87.3333	0
HPN_3	2.99584e-05	-233.397	0.0185978	18:45783400-45796511	5	505	192.5	1.33333
IDH1_3	1.92341e-05	-1113.31	0.0151235	2:96510260-96527386	9	2276	101.333	0
IDH2_6	8.54006e-05	-462.391	0.0360961	21:21478190-21494557	9	1802	42.5	0
IL22RA2_2	0.000149668	22.177	0.0476331	9:75052152-75068069	7	6761	5.83333	132.5
IPO8_4	9.44539e-05	136.649	0.0379358	5:78899204-78922354	7	2855	0.166667	52.5
ITGB6_4	0.000159458	-630.998	0.049425	2:36153834-36247251	4	3394	53.6667	0
KIAA0930_1	0.000137466	-101.454	0.045767	5:115610973-115622925	7	7368	55.8333	0.833333
KIAA1522_7	3.29789e-06	-1170.47	0.00534333	2:120883699-120890243	10	3057	470.333	0.5
KMT2B_4	1.17606e-05	442.574	0.0118635	18:46444868-46453413	13	3102	0	73.8333
KRT7_7	4.50598e-08	-499.792	0.000481847	5:27674797-27680223	12	805	98	0.166667
LENG8_2	2.19724e-06	447.301	0.00413498	18:62878870-62888679	2	5021	1.83333	1957
LETM1_8	1.98732e-05	-713.631	0.0153996	6:116735336-116758963	12	2251	88.6667	0
LHFPL2_2	2.6315e-05	-661.886	0.0175145	10:9538340-9585771	3	1298	103.667	0
LIMK2_2	2.84659e-06	401.173	0.00483175	17:70053292-70092008	12	1923	0	56.1667
LMNA_2	7.47146e-05	-167.244	0.0328791	3:14647522-14661261	4	952	887.833	8.5
LPIN3_12	0.000121881	-252.555	0.0435297	13:69988545-69990978	12	1456	62.6667	0.166667
LPO_5	0.000127322	-25.0333	0.0444507	19:9202919-9247946	6	4658	230.667	12
LRCH1_1	3.308e-05	-268.636	0.0191212	12:16492492-16493196	8	704	175.667	0.833333
LRR3C6	8.67135e-05	-420.577	0.0365067	18:35001817-35005559	2	1194	50.1667	0
LTBP2_14	1.54815e-05	-931.088	0.0133929	10:85791791-85897975	16	5529	242	0.166667
LTF_10	3.11046e-07	-1768.47	0.00151189	22:52952570-52986619	10	3112	160.833	0
MADD_11	3.60458e-06	-516.93	0.00541004	15:77152372-77157334	15	1125	49.1667	0
MAF1_10	5.44871e-06	-1439.69	0.0071933	14:730323-732905	13	1305	139	0
MAL2_1	1.59321e-05	-347.522	0.0133929	14:44986815-45020255	3	3033	33.8333	0
MARK2_6	9.65122e-05	525.64	0.0383663	29:42238048-42253724	13	3992	0	81.5
MAST2_11	1.86399e-05	-432.28	0.0148751	3:100071213-100079124	13	3674	41	0
MAST3_12	4.90227e-05	-1029.03	0.0248199	7:5095954-5097990	18	600	85.5	0
MCM3AP	2.89248e-05	-345.819	0.0184111	1:145940038-145972322	7	5042	117	0.333333
MED15_5	1.31457e-05	-841.411	0.0120148	17:72434595-72434803	10	208	100	0
MED15_6	4.10787e-05	313.415	0.0222982	17:72431575-72476092	10	2202	0.666667	373.667
METTL9_1	1.16599e-08	801.386	0.000244805	25:20111411-20133227	13	10304	0	102.667
MFHAS1_7	5.88365e-06	-870.091	0.00735716	27:24972052-24975173	9	3121	203.167	0.166667
MIB1_13	0.000120999	-112.001	0.0434196	24:34484348-34515042	15	1751	163	1.83333
MIB1_14	3.07733e-06	-1034.93	0.00506268	24:34493930-34515042	15	1420	419.5	0.333333
MIB2_9	4.30331e-07	-981.018	0.0018235	16:51009297-51019359	10	3499	85.1667	0
MICAL1_4	2.16207e-05	316.507	0.0159449	9:40699325-40710698	11	3732	0.5	210.333
MIER1_5	0.000151896	326.509	0.0479144	3:78335199-78352149	19	4430	0	25.3333
MMP9_4	0.000129163	-51.1037	0.0448444	13:74748616-74751681	7	1369	676.5	7.33333
MOB2_5	0.000100985	-258.889	0.0397016	29:50016711-50043414	7	1775	25.8333	0
MPP5_1	0.000111135	-211.968	0.0415534	10:79127656-79234049	11	2277	27.6667	0
MTCH1_10	3.53073e-06	-1307.26	0.00541004	23:10878395-10898204	12	2133	145	0
MTSS2_2	0.000126456	-403.141	0.0444507	18:1488985-1508027	4	2177	46.5	0
MVK_4	6.24382e-05	-44.0186	0.0294417	17:63609525-63615093	7	1162	140.5	3.83333
MYBBP1A_9	7.70784e-06	-1038.69	0.00886277	19:25027891-25033903	10	1692	113.333	0
MYO1F, SNORA70, bta-mir-339b_3	7.87687e-05	-199.06	0.0339643	7:17119428-17157822	3	4509	184.833	1
NCLN_11	3.5232e-07	-4687.03	0.00163806	7:20634539-20645827	12	1838	521.5	0
NCLN_7	6.23979e-05	-329.466	0.0294417	7:20635958-20645827	12	1570	259.167	1
NFATC1_10	8.24347e-05	-597.053	0.0352528	24:822610-854031	14	1894	59	0
NFIB_1	1.58302e-05	-76.3175	0.0133929	8:29994051-30108655	6	7358	904.333	15.1667
NFIX_8	1.15314e-06	-472.074	0.00261517	7:12486829-12549125	8	1387	47.6667	0
NOP53, SNORD23_2	9.88429e-05	-428.672	0.0391473	18:54650849-54655057	6	882	45.3333	0
NOTCH2_1	5.61475e-06	103.813	0.00728624	3:23248566-23373381	9	12152	1.83333	152.667
NR3C2_3	3.36974e-05	-92.1437	0.0192741	17:9589541-10018758	3	2955	143.667	2
NUCB1_2	0.000145352	-21.094	0.046817	18:55487807-55494229	3	558	481.667	33.8333
NUP153_4	0.000131258	367.415	0.0449011	23:39799714-39826286	9	2788	0	62
NVL_8	4.01123e-05	431.02	0.0218848	16:27418643-27497008	11	2559	0	57.8333
OSBP_8	1.22278e-06	-3445.07	0.00261517	15:82785663-82788964	14	1658	319.5	0
OSBPL11_2	0.00012042	469.363	0.0433572	1:69961626-69969932	9	1896	0	83.1667
OXA1L	7.85187e-06	220.754	0.00893234	10:22026397-22042635	6	2839	0	27
PABPC1_6	4.64027e-05	-200.603	0.0240877	14:63625555-63635244	9	1507	697	4.83333
PABPC1_8	1.11691e-05	-713.966	0.0115958	14:63625555-63638806	9	2060	147.333	0.166667
PAH_1	6.24984e-05	-80.0628	0.0294417	5:66613295-66616243	10	859	183.667	3.5
PAH_7	0.000107351	-134.028	0.0408527	5:66613983-66732963	10	1311	296.167	3.66667
PALMD_1	0.000161201	-45.767	0.049821	3:43536338-43543913	3	1650	30.8333	0.833333
PCBP4_4	1.57631e-06	-1886.75	0.00306479	22:48973021-48976249	7	1212	171.833	0
PCYT2, bta-mir-2347_2	0.000137908	-177.473	0.045767	19:50982899-50986736	4	561	95.3333	0.666667
PDIA3_5	8.83788e-06	-1188.86	0.0099482	21:55370175-55376311	5	417	2379.17	2.66667
PDXK_8	0.000105478	1006.74	0.0408527	1:143782379-143812726	11	6924	0	146.333
PEX14_3	7.82692e-05	-476.891	0.0339643	16:42966074-42995377	12	1725	45.6667	0
PHB2	2.44683e-05	-969.953	0.0169868	5:103492958-103496671	4	1121	91	0
PHF1_1	0.00014715	297.194	0.0471123	23:7586489-7590430	8	1396	0	50.1667
PKMYT1_4	3.15006e-05	-710.592	0.0188185	25:2382241-2384742	6	1642	74.1667	0
PLD1_1	0.000130641	-451.212	0.0449011	1:95908463-95914850	14	6387	44	0
PLXNA1_9	7.04273e-06	-642.344	0.00818603	22:60238308-60241321	13	3013	66.3333	0
PLXND1_6	4.97403e-07	-4581.82	0.00186541	22:56134768-56157136	10	2183	474.333	0
PPARGC1A_1	8.7928e-05	-483.418	0.0367288	6:43380462-43487276	4	6323	50	0
PPARGC1B_4	4.92057e-05	-518.085	0.0248199	7:61171598-61172816	5	1218	59.5	0
PPP1R11	5.43573e-06	-1511.82	0.0071933	23:28908903-28913084	2	2679	151.833	0
PPP2R1A, 5S_rRNA_1	0.000116055	-118.435	0.0425013	18:58100862-58101234	3	372	460	5.33333
PRDM2_11	3.57407e-05	-174.894	0.0201154	16:53788898-53921908	11	7161	92.5	0.5
PRKAA2_2	0.000122308	-105.226	0.0435297	3:89477898-89549744	2	1775	70.5	0.833333
PRPF18_9	3.77594e-06	-417.728	0.00545649	13:28284940-28342922	11	5268	37.8333	0
PRR12_4	1.66628e-05	-864.384	0.0137064	18:56015876-56018931	7	1128	88.3333	0
PRR12_5	2.57793e-06	-1887.07	0.00451421	18:56015876-56028994	7	1197	195.333	0
PRR14_7	2.07711e-05	-747.439	0.0158654	25:26776672-26778616	10	1171	80	0
PTGES3_7	2.77783e-07	-4986.04	0.00141451	5:56760655-56782290	8	2191	602.5	0
PTPN14_1	6.3617e-05	-71.6898	0.0295778	16:69036393-69223539	6	3747	36.5	0.5
PVRIG_3	9.24752e-05	-66.7571	0.0377437	25:36191679-36193385	5	1438	452.833	10.5
RALGAPB_1	2.22299e-05	351.916	0.0160618	13:67377907-67449822	2	4672	0	34
RASEF_3	7.85234e-07	-253.979	0.00221611	8:76173242-76268340	3	5985	90.3333	0.333333
RBM27_1	2.38419e-05	-382.818	0.0169122	7:57417457-57475132	14	3259	36	0
RERE_7	1.47088e-07	-7378.15	0.000981077	16:44907739-45028328	13	3729	838.5	0
REXO1_11	5.9594e-05	-505.264	0.0286384	7:44150050-44169237	11	4370	55.5	0
RGL2_11	5.91682e-06	-1232.16	0.00735716	23:7466041-7472417	11	2288	127	0
RNF10_2	5.23033e-05	-1656.27	0.0262585	17:62816661-62838805	13	1600	158	0
RNF128_1	2.60089e-07	-983.21	0.00139063	X:55260937-55325976	5	2823	102	0
RNF170_1	2.35718e-06	-803.042	0.00427229	27:37557496-37590963	5	3669	74.8333	0
RNF19B_5	3.59305e-06	-117.966	0.00541004	2:120719447-120721002	11	1555	963.667	11.8333
RNF44_5	2.2174e-05	-774.551	0.0160618	7:37999774-38004979	10	3583	79.3333	0
RO60	0.000150398	182.996	0.0477233	16:12164239-12173946	5	2213	0	21.5
RPS6KC1_5	2.24275e-06	734.757	0.00413498	16:70348854-70530710	11	4327	0	79.1667
RPS8_5	1.4759e-05	-899.12	0.0129365	3:101232559-101235265	5	1272	97.5	0
RRBP1_6	1.60312e-05	-908.411	0.0133929	13:37988476-38011411	14	3987	91.5	0
RREB1_8	5.70023e-05	-312.066	0.0280901	23:48052756-48110402	11	5292	241.667	0.666667
RRP12_8	3.06684e-05	-589.209	0.0186337	26:18612031-18632724	10	3668	77	0
RTCB_8	5.05885e-07	-1114.11	0.00186541	5:71010290-71025855	17	9032	104.167	0
S100A10_2	1.37357e-08	568.251	0.000244805	3:18762454-18774487	5	1702	0.166667	167.333
S100A2_4	2.63696e-05	-209.496	0.0175145	3:16808367-16811983	7	726	20	0
SCAF11_8	4.28863e-06	961.744	0.00603427	5:34252702-34303160	8	5366	0.166667	453.5
SEMA4A_5	8.46646e-08	-1086.66	0.000696431	3:14606838-14618709	8	2342	102.667	0
SEPSECS_4	3.50752e-05	-378.746	0.0198454	6:44700680-44702333	5	1653	33.5	0
SETD1A_4	2.15345e-05	-814.928	0.0159449	25:27101114-27119824	11	5724	81.5	0
SFPQ_4	1.92206e-07	-2049.04	0.00114186	3:110557887-110559755	6	1186	1432.67	0.5
SFPQ_5	6.04522e-06	-683.603	0.00743041	3:110557887-110571478	6	2169	402.667	0.5
SLC12A2_5	3.6932e-06	-295.71	0.00541004	7:25761570-25853058	6	4094	31.8333	0
SLC16A1_4	1.22352e-05	555.164	0.0120034	3:30404526-30413739	11	4949	0	53.3333
SLC16A12_4	2.86391e-05	629.499	0.0184111	26:11102710-11133511	11	4318	0	94.6667
SLC22A18_7	0.000158551	-332.168	0.049425	29:48710212-48711597	7	1385	38.1667	0
SLC22A23_10	7.92572e-07	-1578.92	0.00221611	23:50328048-50328556	14	508	158	0
SLC25A36_13	1.64568e-09	1022.05	5.01199e-05	1:128008637-128042419	13	2502	0	141.833
SLC34A2_1	4.76373e-07	-4234.58	0.00186541	6:45185924-45205946	8	3949	434.333	0
SLC36A1_13	4.02322e-07	3688.84	0.00179259	7:62635850-62686670	15	6683	0	660
SLC37A2_9	1.03702e-05	707.728	0.0109796	29:28495548-28524597	9	4117	0	123
SLC38A10_9	2.30255e-05	-778.287	0.016525	19:51437162-51437577	15	415	79.5	0
SLC39A13_6	9.06849e-05	465.402	0.0371547	15:77241901-77248783	11	2472	0	86.6667
SLC9A8_2	4.56442e-05	157.676	0.0239467	13:77899041-77935435	10	1676	0	16.3333
SLCO4A1_3	5.72352e-06	597.117	0.00728624	13:54671704-54682822	12	2430	0	59.6667
SLU7_2	2.5392e-05	180.69	0.0172948	7:71984615-71989059	12	2189	0	22
SMARCA2_12	9.60431e-05	-280.59	0.0383223	8:42505780-42536213	15	1356	90.1667	0.333333
SMARCA4_9	0.000144138	-912.365	0.0467262	7:15487480-15515185	10	1926	83.3333	0
SNAP29_2	1.30105e-05	-823.299	0.0120148	17:72268801-72280357	9	3574	104.167	0
SPG7_7	0.000132585	-165.775	0.044918	18:14478399-14484694	13	1631	65.5	0.333333
SPNS1_7	0.000107028	-388.608	0.0408527	25:25869411-25876120	13	1931	53.6667	0
SPPL2A_8	1.19817e-05	-861.489	0.0118635	10:59575760-59631979	14	5621	103.333	0
SQLE_10	6.86339e-05	-1805.96	0.0311858	14:15162449-15167777	11	1589	155.333	0
SQLE_6	9.3214e-05	-560.288	0.0377962	14:15148446-15167777	11	2379	73.1667	0
SREBF1_3	1.07222e-05	-400.886	0.011241	19:34632930-34651000	9	6516	53.6667	0
STXBP3_1	7.0131e-05	114.721	0.0316433	3:34568195-34569999	12	977	0	13.8333
SUN2_12	0.000131697	-85.0318	0.0449011	5:110372392-110377298	13	577	44.1667	0.833333
TAF4_7	0.000143108	-167.374	0.0466562	13:55097811-55161568	9	3084	76.3333	0.5
TAF5_3	6.71933e-05	-355.555	0.0307065	26:23967460-23968082	3	622	38.6667	0
TAF9	0.000158455	314.681	0.049425	20:10376110-10379392	4	2568	0	53.6667
TARM1	4.56831e-05	462.436	0.0239467	18:63302948-63305249	8	2301	0.166667	95.1667
TBC1D24_11	0.000100951	-28.3661	0.0397016	25:1994690-2006139	11	4919	323.333	18
TBKBP1_7	1.19509e-05	-849.578	0.0118635	19:38748409-38762591	8	1806	101.333	0
TBL3_8	0.000127363	-370.698	0.0444507	25:1530532-1533139	13	1463	41.8333	0
TDG_13	1.50343e-06	-260.899	0.00297722	5:67640209-67651517	14	1233	30	0
TEAD1_1	9.34478e-05	-26.0448	0.0377962	15:39740864-39748906	8	8042	398.167	21.5
TECR_9	0.000114299	-71.5385	0.0421466	7:11233040-11260179	13	1289	281.5	6
TENT4A_10	1.18609e-06	-1928.76	0.00261517	20:66450022-66460313	15	3165	465.333	0.166667
TIMP2_3	2.12114e-07	-1266.3	0.00119381	19:53460829-53461300	3	471	2795	2.33333
TMEM120A	3.64188e-08	-1801.75	0.000481847	25:34212885-34219012	3	1980	180.167	0
TMEM120A	5.9722e-05	-162.421	0.0286384	25:34212885-34219014	3	1982	100.333	0.5
TMEM156_2	6.28061e-06	1549.12	0.00763202	6:58179535-58186684	9	4852	0	121.667
TMEM86A_9	1.29896e-05	-1275.95	0.0120148	29:26067883-26072293	10	1939	120.333	0
TMEM9_7	0.00010314	-433.587	0.0402529	16:79675899-79681927	7	1098	41.8333	0
TNK2_9	7.93943e-07	-2903.69	0.00221611	1:70601877-70619213	13	3354	304	0
TNRC18_11	6.69175e-07	-564.99	0.00210465	25:38887201-38970458	13	11628	439.667	0.833333
TNRC18_13	5.45652e-05	-4688.21	0.0271392	25:38887201-38970458	13	11364	375.5	0
TOLLIP_3	0.00013824	-82.631	0.045767	29:50180669-50185783	7	2448	60.3333	1
TOLLIP_5	3.17156e-05	-115.911	0.0188417	29:50180669-50185774	7	2439	2458.67	29.6667
TP53INP2_4	0.000118142	-478.091	0.0426806	13:64041296-64046884	7	642	45.6667	0
TPGS1_3	8.55612e-07	-959.515	0.00221611	7:43168092-43168961	3	869	88.3333	0
TR1T1	3.66078e-06	-247.404	0.00541004	3:106240861-106249984	12	2704	28.1667	0
TRAF3IP3	3.02615e-05	-443.452	0.0185978	16:73524696-73543916	14	1817	38	0
TUBB2A_2	2.23584e-06	-1493.82	0.00413498	23:50525011-50528874	7	993	176.833	0
TULP4_6	9.16733e-07	-3074.1	0.00227979	9:94820215-94960850	8	4650	309.667	0
UBE2A_6	1.33968e-05	-950.508	0.0121406	X:3930263-3931455	10	711	95.8333	0
UBE2R2_5	0.000162031	-323.108	0.0499332	8:75236773-75237690	9	917	44.3333	0
UBR2_2	2.54925e-06	576.955	0.00451421	23:16360194-16364407	9	4213	0	66.5
UHRF1BP1L_1	0.000111557	1379.03	0.0415658	5:64077123-64165312	9	4684	0	106.667
ULK1_8	7.81973e-05	-509.802	0.0339643	17:45176712-45187171	14	4051	155.667	0.333333
USP10_7	9.00471e-05	-66.2118	0.0370353	18:10870693-10925757	12	2767	14.8333	0.166667
USP22_8	0.000144634	-186.333	0.0467262	19:35126747-35132593	14	1288	227.167	1.33333
VIM_1	1.55797e-07	-8183.28	0.000981077	13:31652570-31663502	5	4851	872.667	0
VIM_3	3.01662e-05	-307.763	0.0185978	13:31653772-31655216	5	813	21295.8	112.833
WAS_10	4.91298e-05	-161.164	0.0248199	X:86765549-86772520	11	1518	177.833	1.83333
WASHC1_3	0.000126382	-251.365	0.0444507	5:106998654-107014537	5	2075	24.5	0
WDR25_5	4.16046e-05	-439.173	0.0223567	21:65415652-65416865	6	700	41.6667	0
XPA	1.64422e-10	1218.9	1.75825e-05	8:62877556-62891541	4	3916	0	150.667
XPO6_5	5.30549e-05	-206.47	0.0265114	25:25620579-25624286	5	951	538.5	4
YY1	5.01784e-08	810.284	0.000487803	21:65181322-65193179	3	9396	0	91.5
ZBTB1_10	5.3069e-07	-514.685	0.00189164	10:76649081-76674731	14	13527	51.8333	0
ZBTB42_3	3.3705e-05	-682.554	0.0192741	21:69255817-69256846	3	1029	69.5	0
ZC3H12C_5	0.000159334	34.4375	0.049425	15:20202949-20209731	8	6782	2.33333	83.1667
ZDHHC24_2	3.694e-05	-238.075	0.0203617	29:44577772-44584122	3	1128	379.833	2
ZNF592_1	6.2995e-05	482.213	0.0295291	21:22396537-22397378	14	841	0	76.5
ZNF628_1	2.66573e-05	-648.021	0.0175963	18:62025055-62031566	2	3174	75.5	0
ZNF652_4	1.87478e-09	-337.084	5.01199e-05	19:37289963-37307761	5	9596	140	0.5
ZNF750_1	5.7807e-05	-33.3038	0.0283559	19:49854333-49863765	2	3751	94.6667	4.16667

## Sheet: Suppl Table 2
Supplementary Table 2: Differentially expressed mRNA isoform from the milk somatic cells of Holstein dairy cows, with gene name previosuly annotated1
Feature ID	Position	Transcripts annotated	Transcript length	P-value	Fold change	FDR multiple correction
ACSS2	13:64231133-64233583	12	1220	2.46e-05	-394.96	0.017
ADARB1	1:145049827-145054225	4	4398	0.000138	169.87	0.0458
ADPGK	10:19545259-19570026	4	2961	8.98e-05	-203.81	0.037
AFDN	9:102350866-102387956	13	3176	4.57e-06	-1599.57	0.00634
AGO3	3:109741896-109755220	14	13324	4.9e-05	29.52	0.0248
AGPAT3	1:143941825-144030070	12	5875	5.49e-07	-2779.78	0.00189
AKAP1	19:7931746-7963369	11	3483	2.81e-05	-657.05	0.0183
AKT2	18:49627497-49674924	16	3001	1.82e-05	735.16	0.0146
AKT2	18:49627497-49632858	16	2764	1e-05	-441.02	0.0107
AKT2	18:49627497-49674907	16	3088	5.92e-05	460.77	0.0286
AMBRA1	15:76498482-76528904	12	1519	1.63e-05	-1027.78	0.0135
AP2A2	29:50416806-50484947	12	4334	2.14e-05	-94.07	0.0159
AP2A2	29:50420697-50484947	12	2474	8.7e-07	-2166.74	0.00222
APPL1	22:43848811-43855533	15	3966	9.25e-06	492.68	0.0103
APRT	18:14012689-14017231	8	2850	2.62e-06	-915.16	0.00451
ARHGEF10L	2:134985198-135021664	9	1795	4.27e-05	-119.27	0.0228
ASB7	21:5967670-6022761	4	4458	8.31e-05	401.9	0.0353
ASCC1	28:28177851-28178669	7	818	0.000153	168.19	0.0482
ATG16L2	15:52366513-52372190	9	5264	5.2e-10	1314.51	2.78e-05
ATG2A	29:43120425-43121647	9	845	5.48e-05	-550.66	0.0272
ATN1	5:103523269-103524338	6	1069	2.89e-05	-131.41	0.0184
ATXN2L	25:25983763-25986134	11	874	9.32e-06	-415.46	0.0103
AXL	18:50402712-50428472	6	2500	1.29e-05	-1153.2	0.012
B4GALT1	8:74861625-74914361	5	1290	1.21e-06	-2180.29	0.00262
BAIAP2	19:51578603-51591868	13	1820	2.76e-05	-853.14	0.0181
BAX	18:55532630-55535023	16	2002	7.87e-05	469.49	0.034
BIRC3	15:6399467-6406272	12	4812	1.38e-05	296.94	0.0124
BOLA2	23:28721845-28724476	7	1098	3.54e-06	-28511.4	0.00541
C2H2orf80	2:96437058-96442272	3	767	2.43e-05	-81.33	0.017
C6H4orf3	6:6009239-6015889	6	6650	6.93e-06	120.2	0.00815
CALR	7:12617951-12621971	5	2103	0.000114	-206.02	0.0421
CCL20	2:115948257-115952035	4	1069	9.51e-06	391.64	0.0104
CCN1	3:58490946-58491317	4	371	1.22e-06	-3510.47	0.00262
CCN2	9:69887188-69890633	5	2640	6.57e-08	-1106.43	0.000586
CCNK	21:64516202-64522626	14	1063	6.32e-05	-218.71	0.0295
CD14	7:51762823-51765980	5	3067	0.000151	408.86	0.0479
CD164	9:40759363-40772129	8	3206	2.49e-05	1902.02	0.0171
CDC42BPB	21:67623267-67641246	11	3694	4.14e-05	-349.1	0.0224
CDV3	1:135871922-135881817	13	9895	0.000111	215.31	0.0416
CERT1	10:6793647-6919717	13	4985	4.36e-08	285.41	0.000482
CHST3	28:28096152-28102389	6	6237	9.37e-05	385.65	0.0378
CHTOP	3:16739579-16750820	15	8460	4.32e-05	3500.24	0.0229
CKB	21:68159611-68161306	7	827	1.26e-05	-1017.88	0.012
CLMN	21:60051874-60062546	4	10672	1.57e-05	-89.15	0.0134
COBLL1	2:31529130-31591528	8	3706	5.71e-06	-941	0.00729
COLGALT1	7:5543271-5565864	13	4764	3.3e-05	340.66	0.0191
CPT1A	29:46186180-46225440	10	1570	8.66e-07	-3118.86	0.00222
CREBBP	25:3054307-3057678	10	3371	0.000109	-240.7	0.0414
CSN1S1	6:85411117-85429337	9	1852	0.000137	-23.72	0.0458
CSN2	6:85448898-85457744	2	1418	0.000147	-235.23	0.0471
CSN3	6:85645744-85659048	5	1093	2.87e-05	-100.57	0.0184
CSTB	1:143819484-143824294	4	1158	4.88e-06	-1237.56	0.00661
CXCL2	6:88946233-88949043	8	1859	1.24e-07	-2217.66	0.00095
CYC51A1	4:9467420-9476713	5	1093	8.58e-07	-537.44	0.00222
CYTH4	5:75699578-75723720	12	14075	2.94e-05	1965.48	0.0185
DBN1	7:38987584-38990910	17	1517	1.45e-05	-467.09	0.0128
DECR2	25:395014-396241	12	1227	0.000145	-27.01	0.0467
DGKQ	6:117405903-117408420	10	688	0.000123	-218.38	0.0435
DIDO1	13:54507515-54513807	10	4052	8.87e-05	-458.64	0.0368
DNAJC12	28:24248367-24283690	9	1244	0.000135	-31.63	0.0456
E2F4	18:34830298-34834625	10	1651	2.6e-05	-568.11	0.0175
ECE1	2:131400814-131449347	18	4088	3e-06	2300.51	0.00502
ECHDC1	9:23958097-23999500	8	973	1.78e-05	-488.93	0.0145
EED	29:9265305-9296073	14	1768	0.000132	-399.52	0.0449
EGLN1	28:4093627-4150467	14	1354	3.05e-05	-650.21	0.0186
EHMT2	23:27472268-27477773	11	2142	1.96e-05	-1729.67	0.0153
EIF4EBP2	28:26606320-26626183	8	769	2.96e-05	-410.05	0.0185
EIF4EBP2	28:26606320-26606887	8	567	0.000141	-236.23	0.0463
ELAC2	19:31361658-31368133	6	2343	9.47e-05	346.03	0.0379
ELAC2	19:31364615-31368133	6	592	1.31e-05	-1017.17	0.012
ELF4	X:14041703-14081565	7	6469	2.42e-05	-278.72	0.017
ELL	7:4704953-4734071	11	3836	2.12e-05	100.88	0.0159
ELP6	22:52149273-52152953	5	3680	0.00011	215.61	0.0416
ENSBTAG00000019479	22:16627298-16646552	14	3222	0.000154	192.11	0.0482
ENSBTAT00000012349	21:69189158-69195153	2	2171	0.00011	-86.6	0.0416
EPS15	3:94841621-94943822	11	4827	4e-05	129.68	0.0219
EPS15L1	7:6593698-6606818	10	857	2.96e-05	-663.32	0.0185
F13A1	23:48772304-48913918	18	3906	0.000105	583.91	0.0409
FAM20C	25:42134208-42170449	12	4485	1.31e-05	-932.89	0.012
FAM20C	25:42134208-42170449	12	4053	1.28e-05	-885.33	0.012
FBRS	25:26783859-26795080	11	4165	9.75e-07	2150.37	0.00237
FBXW2	8:110160829-110168505	16	2301	0.000113	240.5	0.0419
FLI1	29:32122862-32184260	8	2807	3.89e-08	767.78	0.000482
FOXK1	25:39214004-39218509	6	3996	1.45e-06	-2548.06	0.00297
FOXRED2	5:74901609-74905370	4	3761	2.64e-05	333.75	0.0175
GATAD2B	3:16580138-16589067	17	5069	0.000117	-393.55	0.0425
GLUD1	28:41621573-41649162	10	1246	4.43e-07	-3912.71	0.00182
GLYCAM1	5:25478786-25482858	4	1807	2.39e-05	-39.56	0.0169
GLYCAM1	5:25478786-25481207	4	661	1.71e-05	-41.51	0.014
GLYCAM1	5:25478786-25482858	4	1834	1.18e-05	-47.66	0.0119
GOLPH3	20:41438837-41472854	8	1507	3.12e-05	-363.97	0.0188
GOLPH3	20:41438837-41491576	8	3480	1.16e-05	787.51	0.0119
GOT2	18:26453564-26471496	9	1027	0.000143	-196.44	0.0467
GPALPP1	12:15156705-15190181	13	6323	0.000127	-398.92	0.0445
GPAT4	27:36535363-36539828	12	1053	0.000148	-145.79	0.0471
HBEGF	7:51544456-51544821	7	365	4.64e-05	-189.91	0.0241
HDAC7	5:32483442-32493326	17	1873	4.28e-06	-1170.26	0.00603
HDHD5	5:108838762-108840661	9	952	0.000116	-84.11	0.0425
HIF1A	10:73836333-73879560	4	2811	0.000142	-1055.33	0.0465
HIRA	17:72647473-72668844	16	2794	6.28e-07	-1170.31	0.0021
HNRNPUL1	18:50468262-50472634	9	1325	0.000139	-67.51	0.046
HPN	18:45782387-45796511	5	1042	6.13e-05	-1042.38	0.0293
HPN	18:45783400-45796511	5	505	3e-05	-233.4	0.0186
IDH1	2:96510260-96527386	9	2276	1.92e-05	-1113.31	0.0151
IDH2	21:21478190-21494557	9	1802	8.54e-05	-462.39	0.0361
IL22RA2	9:75052152-75068069	7	6761	0.00015	22.18	0.0476
IPO8	5:78899204-78922354	7	2855	9.45e-05	136.65	0.0379
KIAA0355	18:44691410-44774960	8	4616	6.82e-06	-1175.67	0.00811
KIAA0930	5:115610973-115622925	7	7368	0.000137	-101.45	0.0458
KMT2B	18:46444868-46453413	13	3102	1.18e-05	442.57	0.0119
KRT7	5:27674797-27680223	12	805	4.51e-08	-499.79	0.000482
LETM1	6:116735336-116758963	12	2251	1.99e-05	-713.63	0.0154
LMNA	3:14647522-14661261	4	952	7.47e-05	-167.24	0.0329
LPIN3	13:69988545-69990978	12	1456	0.000122	-252.55	0.0435
LRCH1	12:16492492-16493196	8	704	3.31e-05	-268.64	0.0191
LRR3C6	18:35001817-35005559	2	1194	8.67e-05	-420.58	0.0365
MADD	15:77152372-77157334	15	1125	3.6e-06	-516.93	0.00541
MAF1	14:730323-732905	13	1305	5.45e-06	-1439.69	0.00719
MAL2	14:44986815-45020255	3	3033	1.59e-05	-347.52	0.0134
MARK2	29:42238048-42253724	13	3992	9.65e-05	525.64	0.0384
MAST2	3:100071213-100079124	13	3674	1.86e-05	-432.28	0.0149
MAST3	7:5095954-5097990	18	600	4.9e-05	-1029.03	0.0248
MCM3AP	1:145940038-145972322	7	5042	2.89e-05	-345.82	0.0184
MED15	17:72434595-72434803	10	208	1.31e-05	-841.41	0.012
MED15	17:72431575-72476092	10	2202	4.11e-05	313.42	0.0223
METTL9	25:20111411-20133227	13	10304	1.17e-08	801.39	0.000245
MFHAS1	27:24972052-24975173	9	3121	5.88e-06	-870.09	0.00736
MIB1	24:34484348-34515042	15	1751	0.000121	-112	0.0434
MIB1	24:34493930-34515042	15	1420	3.08e-06	-1034.93	0.00506
MIB2	16:51009297-51019359	10	3499	4.3e-07	-981.02	0.00182
MICAL1	9:40699325-40710698	11	3732	2.16e-05	316.51	0.0159
MIER1	3:78335199-78352149	19	4430	0.000152	326.51	0.0479
MMP9	13:74748616-74751681	7	1369	0.000129	-51.1	0.0448
MTCH1	23:10878395-10898204	12	2133	3.53e-06	-1307.26	0.00541
MVK	17:63609525-63615093	7	1162	6.24e-05	-44.02	0.0294
MYBBP1A	19:25027891-25033903	10	1692	7.71e-06	-1038.69	0.00886
MYO1F	7:17119428-17157822	3	4509	7.88e-05	-199.06	0.034
NCLN	7:20634539-20645827	12	1838	3.52e-07	-4687.03	0.00164
NCLN	7:20635958-20645827	12	1570	6.24e-05	-329.47	0.0294
NFATC1	24:822610-854031	14	1894	8.24e-05	-597.05	0.0353
NFIB	8:29994051-30108655	6	7358	1.58e-05	-76.32	0.0134
NOP53	18:54650849-54655057	6	882	9.88e-05	-428.67	0.0391
NOTCH2	3:23248566-23373381	9	12152	5.61e-06	103.81	0.00729
NUCB1	18:55487807-55494229	3	558	0.000145	-21.09	0.0468
NUP153	23:39799714-39826286	9	2788	0.000131	367.42	0.0449
OSBP	15:82785663-82788964	14	1658	1.22e-06	-3445.07	0.00262
OSBPL11	1:69961626-69969932	9	1896	0.00012	469.36	0.0434
OXA1L	10:22026397-22042635	6	2839	7.85e-06	220.75	0.00893
PABPC1	14:63625555-63635244	9	1507	4.64e-05	-200.6	0.0241
PABPC1	14:63625555-63638806	9	2060	1.12e-05	-713.97	0.0116
PAH	5:66613295-66616243	10	859	6.25e-05	-80.06	0.0294
PALMD	3:43536338-43543913	3	1650	0.000161	-45.77	0.0498
PCYT2	19:50982899-50986736	4	561	0.000138	-177.47	0.0458
PDIA3	21:55370175-55376311	5	417	8.84e-06	-1188.86	0.00995
PDXK	1:143782379-143812726	11	6924	0.000105	1006.74	0.0409
PEX14	16:42966074-42995377	12	1725	7.83e-05	-476.89	0.034
PHB2	5:103492958-103496671	4	1121	2.45e-05	-969.95	0.017
PHF1	23:7586489-7590430	8	1396	0.000147	297.19	0.0471
PKMYT1	25:2382241-2384742	6	1642	3.15e-05	-710.59	0.0188
PLD1	1:95908463-95914850	14	6387	0.000131	-451.21	0.0449
PLXNA1	22:60238308-60241321	13	3013	7.04e-06	-642.34	0.00819
PLXND1	22:56134768-56157136	10	2183	4.97e-07	-4581.82	0.00187
PPARGC1B	7:61171598-61172816	5	1218	4.92e-05	-518.08	0.0248
PPP1R11	23:28908903-28913084	2	2679	5.44e-06	-1511.82	0.00719
PPP2R1A	18:58100862-58101234	3	372	0.000116	-118.44	0.0425
PRPF18	13:28284940-28342922	11	5268	3.78e-06	-417.73	0.00546
PRR12	18:56015876-56018931	7	1128	1.67e-05	-864.38	0.0137
PRR12	18:56015876-56028994	7	1197	2.58e-06	-1887.07	0.00451
PRR14	25:26776672-26778616	10	1171	2.08e-05	-747.44	0.0159
PTGES3	5:56760655-56782290	8	2191	2.78e-07	-4986.04	0.00141
PVRIG	25:36191679-36193385	5	1438	9.25e-05	-66.76	0.0377
RNF10	17:62816661-62838805	13	1600	5.23e-05	-1656.27	0.0263
RNF128	X:55260937-55325976	5	2823	2.6e-07	-983.21	0.00139
RNF170	27:37557496-37590963	5	3669	2.36e-06	-803.04	0.00427
RNF19B	2:120719447-120721002	11	1555	3.59e-06	-117.97	0.00541
RNF44	7:37999774-38004979	10	3583	2.22e-05	-774.55	0.0161
RO60	16:12164239-12173946	5	2213	0.00015	183	0.0477
RPS6KC1	16:70348854-70530710	11	4327	2.24e-06	734.76	0.00413
RRBP1	13:37988476-38011411	14	3987	1.6e-05	-908.41	0.0134
RREB1	23:48052756-48110402	11	5292	5.7e-05	-312.07	0.0281
RRP12	26:18612031-18632724	10	3668	3.07e-05	-589.21	0.0186
RTCB	5:71010290-71025855	17	9032	5.06e-07	-1114.11	0.00187
S100A10	3:18762454-18774487	5	1702	1.37e-08	568.25	0.000245
S100A2	3:16808367-16811983	7	726	2.64e-05	-209.5	0.0175
SEMA4A	3:14606838-14618709	8	2342	8.47e-08	-1086.66	0.000696
SEPSECS	6:44700680-44702333	5	1653	3.51e-05	-378.75	0.0198
SETD1A	25:27101114-27119824	11	5724	2.15e-05	-814.93	0.0159
SFPQ	3:110557887-110559755	6	1186	1.92e-07	-2049.04	0.00114
SLC16A1	3:30404526-30413739	11	4949	1.22e-05	555.16	0.012
SLC16A12	26:11102710-11133511	11	4318	2.86e-05	629.5	0.0184
SLC22A18	29:48710212-48711597	7	1385	0.000159	-332.17	0.0494
SLC22A23	23:50328048-50328556	14	508	7.93e-07	-1578.92	0.00222
SLC36A1	7:62635850-62686670	15	6683	4.02e-07	3688.84	0.00179
SLC38A10	19:51437162-51437577	15	415	2.3e-05	-778.29	0.0165
SLC39A13	15:77241901-77248783	11	2472	9.07e-05	465.4	0.0372
SLC9A8	13:77899041-77935435	10	1676	4.56e-05	157.68	0.0239
SLCO4A1	13:54671704-54682822	12	2430	5.72e-06	597.12	0.00729
SLU7	7:71984615-71989059	12	2189	2.54e-05	180.69	0.0173
SMARCA2	8:42505780-42536213	15	1356	9.6e-05	-280.59	0.0383
SMARCA4	7:15487480-15515185	10	1926	0.000144	-912.37	0.0467
SNAP29	17:72268801-72280357	9	3574	1.3e-05	-823.3	0.012
SPG7	18:14478399-14484694	13	1631	0.000133	-165.78	0.0449
SPNS1	25:25869411-25876120	13	1931	0.000107	-388.61	0.0409
SPPL2A	10:59575760-59631979	14	5621	1.2e-05	-861.49	0.0119
SQLE	14:15162449-15167777	11	1589	6.86e-05	-1805.96	0.0312
SQLE	14:15148446-15167777	11	2379	9.32e-05	-560.29	0.0378
SREBF1	19:34632930-34651000	9	6516	1.07e-05	-400.89	0.0112
STXBP3	3:34568195-34569999	12	977	7.01e-05	114.72	0.0316
SUN2	5:110372392-110377298	13	577	0.000132	-85.03	0.0449
TAF5	26:23967460-23968082	3	622	6.72e-05	-355.55	0.0307
TAF9	20:10376110-10379392	4	2568	0.000158	314.68	0.0494
TARM1	18:63302948-63305249	8	2301	4.57e-05	462.44	0.0239
TBL3	25:1530532-1533139	13	1463	0.000127	-370.7	0.0445
TEAD1	15:39740864-39748906	8	8042	9.34e-05	-26.04	0.0378
TECR	7:11233040-11260179	13	1289	0.000114	-71.54	0.0421
TENT4A	20:66450022-66460313	15	3165	1.19e-06	-1928.76	0.00262
TIMP2	19:53460829-53461300	3	471	2.12e-07	-1266.3	0.00119
TMEM120A	25:34212885-34219014	3	1982	5.97e-05	-162.42	0.0286
TMEM120A	25:34212885-34219012	3	1980	3.64e-08	-1801.75	0.000482
TMEM156	6:58179535-58186684	9	4852	6.28e-06	1549.12	0.00763
TMEM86A	29:26067883-26072293	10	1939	1.3e-05	-1275.95	0.012
TMEM9	16:79675899-79681927	7	1098	0.000103	-433.59	0.0403
TNK2	1:70601877-70619213	13	3354	7.94e-07	-2903.69	0.00222
TOLLIP	29:50180669-50185783	7	2448	0.000138	-82.63	0.0458
TOLLIP	29:50180669-50185774	7	2439	3.17e-05	-115.91	0.0188
TP53INP2	13:64041296-64046884	7	642	0.000118	-478.09	0.0427
TPGS1	7:43168092-43168961	3	869	8.56e-07	-959.52	0.00222
TR1T1	3:106240861-106249984	12	2704	3.66e-06	-247.4	0.00541
TRAF3IP3	16:73524696-73543916	14	1817	3.03e-05	-443.45	0.0186
TUBB2A	23:50525011-50528874	7	993	2.24e-06	-1493.82	0.00413
UBE2A	X:3930263-3931455	10	711	1.34e-05	-950.51	0.0121
UBE2R2	8:75236773-75237690	9	917	0.000162	-323.11	0.0499
UBR2	23:16360194-16364407	9	4213	2.55e-06	576.96	0.00451
UHRF1BP1L	5:64077123-64165312	9	4684	0.000112	1379.03	0.0416
ULK1	17:45176712-45187171	14	4051	7.82e-05	-509.8	0.034
USP10	18:10870693-10925757	12	2767	9e-05	-66.21	0.037
USP22	19:35126747-35132593	14	1288	0.000145	-186.33	0.0467
VIM	13:31652570-31663502	5	4851	1.56e-07	-8183.28	0.000981
VIM	13:31653772-31655216	5	813	3.02e-05	-307.76	0.0186
WASHC1	5:106998654-107014537	5	2075	0.000126	-251.37	0.0445
WDR25	21:65415652-65416865	6	700	4.16e-05	-439.17	0.0224
XPA	8:62877556-62891541	4	3916	1.64e-10	1218.9	1.76e-05
XPO6	25:25620579-25624286	5	951	5.31e-05	-206.47	0.0265
YY1	21:65181322-65193179	3	9396	5.02e-08	810.28	0.000488
ZBTB1	10:76649081-76674731	14	13527	5.31e-07	-514.69	0.00189
ZC3H12C	15:20202949-20209731	8	6782	0.000159	34.44	0.0494
ZNF592	21:22396537-22397378	14	841	6.3e-05	482.21	0.0295
ZNF628	18:62025055-62031566	2	3174	2.67e-05	-648.02	0.0176
ZNF652	19:37289963-37307761	5	9596	1.87e-09	-337.08	5.01e-05
1Previosuly annotated in the ARS_UCD1.2 bovine reference genome

## Sheet: Suppl Table 3
Supplementary Table 3: Genomic coordinates of differentially expressed mRNA isoforms for QTL analyis
Gene name corresponding to DE mRNA isoform	Genomic coordinates	Fold change
ACSS2	13:64231133-64233583	-394.959
ADARB1	1:145049827-145054225	169.865
ADPGK	10:19545259-19570026	-203.813
AFDN	9:102350866-102387956	-1599.57
AGO3	3:109741896-109755220	29.5244
AGPAT3	1:143941825-144030070	-2779.78
AKAP1	19:7931746-7963369	-657.049
AKT2	18:49627497-49632858	-441.02
AKT2	18:49627497-49674907	460.767
AKT2	18:49627497-49674924	735.16
AMBRA1	15:76498482-76528904	-1027.78
AP2A2	29:50420697-50484947	-2166.74
AP2A2	29:50416806-50484947	-94.0705
APPL1	22:43848811-43855533	492.681
APRT	18:14012689-14017231	-915.16
ARHGEF10L	2:134985198-135021664	-119.268
ASB7	21:5967670-6022761	401.899
ASCC1	28:28177851-28178669	168.187
ATF5	18:56269037-56273031	-1802.71
ATG16L2	15:52366513-52372190	1314.51
ATG2A	29:43120425-43121647	-550.658
ATN1	5:103523269-103524338	-131.411
ATXN1	23:40688295-40829586	-4394.88
ATXN2L	25:25983763-25986134	-415.463
AXL	18:50402712-50428472	-1153.2
B4GALT1	8:74861625-74914361	-2180.29
BAIAP2	19:51578603-51591868	-853.143
BAX	18:55532630-55535023	469.491
BIRC3	15:6399467-6406272	296.936
BOLA2	23:28721845-28724476	-28511.4
BTN1A1	23:31585190-31591478	-30.4997
C2H2orf80	2:96437058-96442272	-81.3348
C6H4orf3	6:6009239-6015889	120.201
CALR	7:12617951-12621971	-206.019
CCL20	2:115948257-115951955	81.836
CCL20	2:115948257-115952035	391.636
CCN1	3:58490946-58491317	-3510.47
CCN2	9:69887188-69890613	-1718.78
CCN2	9:69887188-69890633	-1106.43
CCNK	21:64516202-64522626	-218.71
CCRL2	22:52998332-53000232	15.5219
CD14	7:51762823-51765980	408.862
CD164	9:40759363-40772129	1902.02
CDC42BPB	21:67623261-67678642	-371.819
CDC42BPB	21:67623267-67641246	-349.104
CDV3	1:135871922-135881817	215.309
CERT1	10:6793647-6919717	285.414
CHST3	28:28096152-28102389	385.649
CHTOP	3:16739579-16750820	3500.24
CKB	21:68159611-68161306	-1017.88
CLMN	21:60051874-60062546	-89.1499
COBLL1	2:31529130-31591528	-941.002
COLGALT1	7:5543271-5565864	340.661
CPT1A	29:46186180-46225440	-3118.86
CREBBP	25:3054307-3057678	-240.704
CSN1S1	6:85411117-85429337	-23.7168
CSN1S2	6:85529904-85548556	-32.6883
CSN2	6:85448898-85457744	-235.234
CSN3	6:85645744-85659048	-100.567
CSN3	6:85648339-85658926	-50.9422
CSN3	6:85645853-85658910	-26.1297
CSTB	1:143819484-143824294	-1237.56
CXCL2	6:88946233-88949043	-2217.66
CYC51A1	4:9467420-9476713	-537.443
CYLD	18:19137683-19199449	475.254
CYTH4	5:75699578-75723720	1965.48
DBN1	7:38987584-38990910	-467.094
DECR2	25:395014-396241	-27.0087
DGKQ	6:117405903-117408420	-218.385
DHCR24	3:91411765-91445037	-650.782
DIDO1	13:54507515-54513807	-458.641
DNAJC12	28:24248367-24283690	-31.633
DNMBP	26:20826581-20942446	-229.796
DSP	23:47824434-47868337	-31.0702
E2F4	18:34830298-34834625	-568.111
ECE1	2:131400814-131449347	2300.51
ECHDC1	9:23958097-23999500	-488.928
EED	29:9265305-9296073	-399.521
EFHD1	3:112396167-112440870	-20.7855
EFNB1	X:81635594-81648094	-534.578
EGLN1	28:4093627-4150467	-650.208
EHMT2	23:27472268-27477773	-1729.67
EIF4EBP2	28:26606320-26626183	-410.048
EIF4EBP2	28:26606320-26606887	-236.227
ELAC2	19:31364615-31368133	-1017.17
ELAC2	19:31361658-31368133	346.031
ELF4	X:14041703-14081565	-278.717
ELF5	15:65019975-65065633	-234.399
ELF5	15:65019975-65052826	-49.3511
ELL	7:4704953-4734071	100.883
ELP6	22:52149273-52152953	215.612
ENSBTAT00000012349	21:69189158-69195153	-86.5998
EPB41L2	9:68956837-69092316	-377.189
EPS15	3:94841621-94943822	129.68
EPS15L1	7:6593698-6606818	-663.317
F13A1	23:48772304-48913918	583.912
FAM20C	25:42134208-42170449	-932.893
FAM20C	25:42134208-42170449	-885.332
FBRS	25:26783859-26795080	2150.37
FBXW2	8:110160829-110168505	240.501
FCSK	18:1644176-1656608	-495.384
FLI1	29:32122862-32184260	767.779
FOXK1	25:39214004-39218509	-2548.06
FOXRED2	5:74901609-74905370	333.752
GARRE1	18:44691410-44774960	-1175.67
GATAD2B	3:16580138-16589067	-393.549
gene:ENSBTAG00000009049	5:57433436-57437847	-294.682
gene:ENSBTAG00000019479	22:16627298-16646552	192.11
Gene07	11:72505640-72508871	228.43
Gene26	11:14696388-14725870	-152.567
Gene26	11:62511669-62519754	419.479
Gene310	3:86164085-86182808	17.7255
Gene35	11:106231708-106235668	-83.1812
Gene43	11:66667335-66667877	-230.47
Gene43	6:115952167-115960221	47.6364
Gene49	11:98510691-98529677	-1312.31
Gene49	11:98497637-98529714	-108.432
Gene57	11:6709199-6716867	792.394
Gene644	11:6716314-6728323	22.4942
Gene66	11:71324276-71361339	1401.95
Gene711	19:26666821-26669665	-54.4896
Gene711	19:26656544-26669665	73.3083
Gene80	11:99159315-99178645	-3352.94
Gene93	11:1185527-1232139	36.0494
GLUD1	28:41621573-41649162	-3912.71
GLYCAM1	5:25478786-25482858	-47.6647
GLYCAM1	5:25478786-25481207	-41.5111
GLYCAM1	5:25478786-25482857	-40.3925
GLYCAM1	5:25478786-25482858	-39.5634
GOLPH3	20:41438837-41472854	-363.969
GOLPH3	20:41438837-41491576	787.514
GOT2	18:26453564-26471496	-196.444
GPALPP1	12:15156705-15190181	-398.917
GPAT4	27:36535363-36539828	-145.794
GPRC5B	25:17478831-17498791	-49.9253
GSE1	18:11589111-11644469	-1110.95
HBEGF	7:51544456-51544821	-189.905
HDAC7	5:32483442-32493326	-1170.26
HDHD5	5:108838762-108840661	-84.1066
HIF1A	10:73836333-73879560	-1055.33
HIRA	17:72647473-72668844	-1170.31
HNRNPUL1	18:50468262-50472634	-67.5096
HPN	18:45782387-45796511	-1042.38
HPN	18:45783400-45796511	-233.397
IDH1	2:96510260-96527386	-1113.31
IDH2	21:21478190-21494557	-462.391
IL22RA2	9:75052152-75068069	22.177
IPO8	5:78899204-78922354	136.649
ITGB6	2:36153834-36247251	-630.998
KIAA0930	5:115610973-115622925	-101.454
KIAA1522	2:120883699-120890243	-1170.47
KMT2B	18:46444868-46453413	442.574
KRT7	5:27674797-27680223	-499.792
LENG8	18:62878870-62888679	447.301
LETM1	6:116735336-116758963	-713.631
LHFPL2	10:9538340-9585771	-661.886
LIMK2	17:70053292-70092008	401.173
LMNA	3:14647522-14661261	-167.244
LPIN3	13:69988545-69990978	-252.555
LPO	19:9202919-9247946	-25.0333
LRCH1	12:16492492-16493196	-268.636
LRR3C6	18:35001817-35005559	-420.577
LTBP2	10:85791791-85897975	-931.088
LTF	22:52952570-52986619	-1768.47
MADD	15:77152372-77157334	-516.93
MAF1	14:730323-732905	-1439.69
MAL2	14:44986815-45020255	-347.522
MARK2	29:42238048-42253724	525.64
MAST2	3:100071213-100079124	-432.28
MAST3	7:5095954-5097990	-1029.03
MCM3AP	1:145940038-145972322	-345.819
MED15	17:72434595-72434803	-841.411
MED15	17:72431575-72476092	313.415
METTL9	25:20111411-20133227	801.386
MFHAS1	27:24972052-24975173	-870.091
MIB1	24:34493930-34515042	-1034.93
MIB1	24:34484348-34515042	-112.001
MIB2	16:51009297-51019359	-981.018
MICAL1	9:40699325-40710698	316.507
MIER1	3:78335199-78352149	326.509
MMP9	13:74748616-74751681	-51.1037
MOB2	29:50016711-50043414	-258.889
MPP5	10:79127656-79234049	-211.968
MTCH1	23:10878395-10898204	-1307.26
MTSS2	18:1488985-1508027	-403.141
MVK	17:63609525-63615093	-44.0186
MYBBP1A	19:25027891-25033903	-1038.69
MYO1F	7:17119428-17157822	-199.06
NCLN	7:20634539-20645827	-4687.03
NCLN	7:20635958-20645827	-329.466
NFATC1	24:822610-854031	-597.053
NFIB	8:29994051-30108655	-76.3175
NFIX	7:12486829-12549125	-472.074
NOP53	18:54650849-54655057	-428.672
NOTCH2	3:23248566-23373381	103.813
NR3C2	17:9589541-10018758	-92.1437
NUCB1	18:55487807-55494229	-21.094
NUP153	23:39799714-39826286	367.415
NVL	16:27418643-27497008	431.02
OSBP	15:82785663-82788964	-3445.07
OSBPL11	1:69961626-69969932	469.363
OXA1L	10:22026397-22042635	220.754
PABPC1	14:63625555-63638806	-713.966
PABPC1	14:63625555-63635244	-200.603
PAH	5:66613983-66732963	-134.028
PAH	5:66613295-66616243	-80.0628
PALMD	3:43536338-43543913	-45.767
PCBP4	22:48973021-48976249	-1886.75
PCYT2	19:50982899-50986736	-177.473
PDIA3	21:55370175-55376311	-1188.86
PDXK	1:143782379-143812726	1006.74
PEX14	16:42966074-42995377	-476.891
PHB2	5:103492958-103496671	-969.953
PHF1	23:7586489-7590430	297.194
PKMYT1	25:2382241-2384742	-710.592
PLD1	1:95908463-95914850	-451.212
PLXNA1	22:60238308-60241321	-642.344
PLXND1	22:56134768-56157136	-4581.82
PPARGC1A	6:43380462-43487276	-483.418
PPARGC1B	7:61171598-61172816	-518.085
PPP1R11	23:28908903-28913084	-1511.82
PPP2R1A	18:58100862-58101234	-118.435
PRDM2	16:53788898-53921908	-174.894
PRKAA2	3:89477898-89549744	-105.226
PRPF18	13:28284940-28342922	-417.728
PRR12	18:56015876-56028994	-1887.07
PRR12	18:56015876-56018931	-864.384
PRR14	25:26776672-26778616	-747.439
PTGES3	5:56760655-56782290	-4986.04
PTPN14	16:69036393-69223539	-71.6898
PVRIG	25:36191679-36193385	-66.7571
RALGAPB	13:67377907-67449822	351.916
RASEF	8:76173242-76268340	-253.979
RBM27	7:57417457-57475132	-382.818
RERE	16:44907739-45028328	-7378.15
REXO1	7:44150050-44169237	-505.264
RGL2	23:7466041-7472417	-1232.16
RNF10	17:62816661-62838805	-1656.27
RNF128	X:55260937-55325976	-983.21
RNF170	27:37557496-37590963	-803.042
RNF19B	2:120719447-120721002	-117.966
RNF44	7:37999774-38004979	-774.551
RO60	16:12164239-12173946	182.996
RPS6KC1	16:70348854-70530710	734.757
RPS8	3:101232559-101235265	-899.12
RRBP1	13:37988476-38011411	-908.411
RREB1	23:48052756-48110402	-312.066
RRP12	26:18612031-18632724	-589.209
RTCB	5:71010290-71025855	-1114.11
S100A10	3:18762454-18774487	568.251
S100A2	3:16808367-16811983	-209.496
SCAF11	5:34252702-34303160	961.744
SEMA4A	3:14606838-14618709	-1086.66
SEPSECS	6:44700680-44702333	-378.746
SETD1A	25:27101114-27119824	-814.928
SFPQ	3:110557887-110559755	-2049.04
SFPQ	3:110557887-110571478	-683.603
SLC12A2	7:25761570-25853058	-295.71
SLC16A1	3:30404526-30413739	555.164
SLC16A12	26:11102710-11133511	629.499
SLC22A18	29:48710212-48711597	-332.168
SLC22A23	23:50328048-50328556	-1578.92
SLC25A36	1:128008637-128042419	1022.05
SLC34A2	6:45185924-45205946	-4234.58
SLC36A1	7:62635850-62686670	3688.84
SLC37A2	29:28495548-28524597	707.728
SLC38A10	19:51437162-51437577	-778.287
SLC39A13	15:77241901-77248783	465.402
SLC9A8	13:77899041-77935435	157.676
SLCO4A1	13:54671704-54682822	597.117
SLU7	7:71984615-71989059	180.69
SMARCA2	8:42505780-42536213	-280.59
SMARCA4	7:15487480-15515185	-912.365
SNAP29	17:72268801-72280357	-823.299
SPG7	18:14478399-14484694	-165.775
SPNS1	25:25869411-25876120	-388.608
SPPL2A	10:59575760-59631979	-861.489
SQLE	14:15162449-15167777	-1805.96
SQLE	14:15148446-15167777	-560.288
SREBF1	19:34632930-34651000	-400.886
STXBP3	3:34568195-34569999	114.721
SUN2	5:110372392-110377298	-85.0318
TAF4	13:55097811-55161568	-167.374
TAF5	26:23967460-23968082	-355.555
TAF9	20:10376110-10379392	314.681
TARM1	18:63302948-63305249	462.436
TBC1D24	25:1994690-2006139	-28.3661
TBKBP1	19:38748409-38762591	-849.578
TBL3	25:1530532-1533139	-370.698
TDG	5:67640209-67651517	-260.899
TEAD1	15:39740864-39748906	-26.0448
TECR	7:11233040-11260179	-71.5385
TENT4A	20:66450022-66460313	-1928.76
TIMP2	19:53460829-53461300	-1266.3
TMEM120A	25:34212885-34219012	-1801.75
TMEM120A	25:34212885-34219014	-162.421
TMEM156	6:58179535-58186684	1549.12
TMEM86A	29:26067883-26072293	-1275.95
TMEM9	16:79675899-79681927	-433.587
TNK2	1:70601877-70619213	-2903.69
TNRC18	25:38887201-38970458	-4688.21
TNRC18	25:38887201-38970458	-564.99
TOLLIP	29:50180669-50185774	-115.911
TOLLIP	29:50180669-50185783	-82.631
TP53INP2	13:64041296-64046884	-478.091
TPGS1	7:43168092-43168961	-959.515
TR1T1	3:106240861-106249984	-247.404
TRAF3IP3	16:73524696-73543916	-443.452
TUBB2A	23:50525011-50528874	-1493.82
TULP4	9:94820215-94960850	-3074.1
UBE2A	X:3930263-3931455	-950.508
UBE2R2	8:75236773-75237690	-323.108
UBR2	23:16360194-16364407	576.955
UHRF1BP1L	5:64077123-64165312	1379.03
ULK1	17:45176712-45187171	-509.802
USP10	18:10870693-10925757	-66.2118
USP22	19:35126747-35132593	-186.333
VIM	13:31652570-31663502	-8183.28
VIM	13:31653772-31655216	-307.763
WAS	X:86765549-86772520	-161.164
WASHC1	5:106998654-107014537	-251.365
WDR25	21:65415652-65416865	-439.173
XPA	8:62877556-62891541	1218.9
XPO6	25:25620579-25624286	-206.47
YY1	21:65181322-65193179	810.284
ZBTB1	10:76649081-76674731	-514.685
ZBTB42	21:69255817-69256846	-682.554
ZC3H12C	15:20202949-20209731	34.4375
ZDHHC24	29:44577772-44584122	-238.075
ZNF592	21:22396537-22397378	482.213
ZNF628	18:62025055-62031566	-648.021
ZNF652	19:37289963-37307761	-337.084
ZNF750	19:49854333-49863765	-33.3038

## Sheet: Suppl Table 4
Supplementary Table 4: Previously annotated QTL within the genomic regions of the list of differentially expressed mRNA isoforms
Gene name	Position	Fold change	QTL Type	trait_ID	SNP ID
CREBBP	25:3054307-3057678	-240.7	Exterior	Bone quality	rs29017003
NFIX	7:12486829-12549125	-472.1		Dairy form	rs109115115
NFIX	7:12486829-12549125	-472.1		Dairy form	rs110469756
PAH	5:66613983-66732963	-134		Feet and leg conformation	rs41647805
SUN2	5:110372392-110377298	-85.03		Feet and leg conformation	rs108948968
PAH	5:66613983-66732963	-134		Foot angle	rs41647805
SUN2	5:110372392-110377298	-85.03		Foot angle	rs108948968
NFIX	7:12486829-12549125	-472.1		Foot angle	rs109115115
NFIX	7:12486829-12549125	-472.1		Foot angle	rs110469756
PAH	5:66613983-66732963	-134		Rear leg placement - rear view	rs41647805
SUN2	5:110372392-110377298	-85.03		Rear leg placement - rear view	rs108948968
NFIX	7:12486829-12549125	-472.1		Rear leg placement - side view	rs109115115
NFIX	7:12486829-12549125	-472.1		Rear leg placement - side view	rs110469756
PTPN14	16:69036393-69223539	-71.69		Rump angle	rs41582273
PAH	5:66613983-66732963	-134		Stature	rs41647805
SUN2	5:110372392-110377298	-85.03		Stature	rs108948968
PAH	5:66613983-66732963	-134		Strength	rs41647805
SUN2	5:110372392-110377298	-85.03		Strength	rs108948968
NFIX	7:12486829-12549125	-472.1		Strength	rs109115115
NFIX	7:12486829-12549125	-472.1		Strength	rs110469756
RPS6KC1	16:70348854-70530710	734.76		Teat length	rs109376626
GLYCAM1	5:25478786-25481207	-41.51		Teat length	rs434279993
GLYCAM1	5:25478786-25482857	-40.39		Teat length	rs434279993
GLYCAM1	5:25478786-25482858	-47.66		Teat length	rs434279993
GLYCAM1	5:25478786-25482858	-39.56		Teat length	rs434279993
PAH	5:66613983-66732963	-134		Teat length	rs41647805
RPS6KC1	16:70348854-70530710	734.76		Teat placement - front	rs109376626
PAH	5:66613983-66732963	-134		Teat placement - front	rs41647805
SUN2	5:110372392-110377298	-85.03		Teat placement - front	rs108948968
RPS6KC1	16:70348854-70530710	734.76		Teat placement - rear	rs109376626
RREB1	23:48052756-48110402	-312.1		Temperament	rs42037482
RPS6KC1	16:70348854-70530710	734.76		Udder attachment	rs109376626
PAH	5:66613983-66732963	-134		Udder attachment	rs41647805
SUN2	5:110372392-110377298	-85.03		Udder attachment	rs108948968
CREBBP	25:3054307-3057678	-240.7		Udder cleft	rs29017003
RPS6KC1	16:70348854-70530710	734.76		Udder depth	rs109376626
PAH	5:66613983-66732963	-134		Udder depth	rs41647805
SUN2	5:110372392-110377298	-85.03		Udder depth	rs108948968
NFIX	7:12486829-12549125	-472.1		Udder depth	rs109115115
NFIX	7:12486829-12549125	-472.1		Udder depth	rs110469756
PAH	5:66613983-66732963	-134		Udder height	rs41647805
SUN2	5:110372392-110377298	-85.03		Udder height	rs108948968
CREBBP	25:3054307-3057678	-240.7		Udder texture	rs29017003
CALR	7:12617951-12621971	-206	Health	Bovine respiratory disease susceptibility	rs110920906
SMARCA4	7:15487480-15515185	-912.4		Bovine tuberculosis susceptibility	rs133141124,rs110620230,rs134224452
SLC9A8	13:77899041-77935435	157.68		Clinical mastitis	rs109934030
LTF	22:52952570-52986619	-1768		Clinical mastitis	rs109623119
LTF	22:52952570-52986619	-1768		Clinical mastitis	rs109623119
SLC9A8	13:77899041-77935435	157.68		Somatic cell score	rs109934030
SLC9A8	13:77899041-77935435	157.68		Somatic cell score	rs109934030
RPS6KC1	16:70348854-70530710	734.76		Somatic cell score	rs109376626
SUN2	5:110372392-110377298	-85.03		Somatic cell score	rs108948968
NFIX	7:12486829-12549125	-472.1		Somatic cell score	rs109115115
NFIX	7:12486829-12549125	-472.1		Somatic cell score	rs110469756
PTPN14	16:69036393-69223539	-71.69		Head weight	rs41824657
CYTH4	5:75699578-75723720	1965.5		Lean meat yield	rs110355206
TNRC18	25:38887201-38970458	-4688		Lean meat yield	rs109195021
TNRC18	25:38887201-38970458	-565	Meat and Carcass	Lean meat yield	rs109195021
FAM20C	25:42134208-42170449	-932.9		Marbling score	rs110258661
FAM20C	25:42134208-42170449	-885.3		Marbling score	rs110258661
PTPN14	16:69036393-69223539	-71.69		Monounsaturated fatty acid content	rs110725032
RGL2	23:7466041-7472417	-1232		305-day milk yield	rs110870325
LTF	22:52952570-52986619	-1768		305-day milk yield	rs43706485
ACSS2	13:64231133-64233583	-395		Milk capric acid content	rs29018443
TP53INP2	13:64041296-64046884	-478.1		Milk capric acid content	rs41700748
TP53INP2	13:64041296-64046884	-478.1		Milk capric acid content	rs41700748
PAH	5:66613295-66616243	-80.06		Milk capric acid content	rs41647824,rs110643510,rs134498285
PAH	5:66613983-66732963	-134		Milk capric acid content	rs41647824,rs110643510,rs134498285
ACSS2	13:64231133-64233583	-395		Milk caproic acid content	rs29018443
TP53INP2	13:64041296-64046884	-478.1		Milk caproic acid content	rs41700748
TP53INP2	13:64041296-64046884	-478.1		Milk caproic acid content	rs41700748
REXO1	7:44150050-44169237	-505.3		Milk caproic acid content	rs449070503
ACSS2	13:64231133-64233583	-395		Milk caprylic acid content	rs29018443
TP53INP2	13:64041296-64046884	-478.1		Milk caprylic acid content	rs41700748
TP53INP2	13:64041296-64046884	-478.1		Milk caprylic acid content	rs41700748
PAH	5:66613295-66616243	-80.06		Milk caprylic acid content	rs41647824,rs110643510,rs134498285
PAH	5:66613983-66732963	-134		Milk caprylic acid content	rs41647824,rs110643510,rs134498285
BTN1A1	23:31585190-31591478	-30.5		Milk fat percentage	rs43706495
PAH	5:66613983-66732963	-134		Milk fat percentage	rs41647805
SUN2	5:110372392-110377298	-85.03		Milk fat percentage	rs108948968
NFIX	7:12486829-12549125	-472.1		Milk fat percentage	rs109115115
NFIX	7:12486829-12549125	-472.1		Milk fat percentage	rs110469756
LTF	22:52952570-52986619	-1768		Milk fat percentage	rs43765462
GLYCAM1	5:25478786-25481207	-41.51		Milk fat yield	rs41257413
GLYCAM1	5:25478786-25482857	-40.39		Milk fat yield	rs41257413
GLYCAM1	5:25478786-25482858	-47.66		Milk fat yield	rs41257413
GLYCAM1	5:25478786-25482858	-39.56		Milk fat yield	rs41257413
PAH	5:66613983-66732963	-134		Milk fat yield	rs109899231
SUN2	5:110372392-110377298	-85.03		Milk fat yield	rs108948968
TBC1D24	25:1994690-2006139	-28.37		Milk fat yield	rs378549242
TBC1D24	25:1994690-2006139	-28.37		Milk fat yield	rs382183513
CD14	7:51762823-51765980	408.86		Milk fat yield	rs109621328
LTF	22:52952570-52986619	-1768		Milk fat yield	rs43765462
RALGAPB	13:67377907-67449822	351.92		Milk iron content	rs110161352
LTF	22:52952570-52986619	-1768		Milk lactoferrin content	rs109183581
LTF	22:52952570-52986619	-1768		Milk lactoferrin content	rs137054020
LTF	22:52952570-52986619	-1768		Milk lactoferrin content	rs41256920
LTF	22:52952570-52986619	-1768		Milk lactoferrin content	rs41565711
LTF	22:52952570-52986619	-1768		Milk lactoferrin content	rs109741625
LTF	22:52952570-52986619	-1768		Milk lactoferrin content	rs135707004
LTF	22:52952570-52986619	-1768		Milk lactoferrin content	rs111013482
LTF	22:52952570-52986619	-1768		Milk lactoferrin content	rs109431159
LTF	22:52952570-52986619	-1768		Milk lactoferrin content	rs110649055
LTF	22:52952570-52986619	-1768		Milk lactoferrin content	rs133503091
LTF	22:52952570-52986619	-1768		Milk lactoferrin content	rs137209195
LTF	22:52952570-52986619	-1768		Milk lactoferrin content	rs137628077
CCRL2	22:52998332-53000232	15.522		Milk lactoferrin content	rs135070346
LTF	22:52952570-52986619	-1768		Milk lactose content	rs43765461
ACSS2	13:64231133-64233583	-395		Milk lauric acid content	rs29018443
TP53INP2	13:64041296-64046884	-478.1		Milk lauric acid content	rs41700748
ACSS2	13:64231133-64233583	-395		Milk medium-chain fatty acid content	rs29018443
TP53INP2	13:64041296-64046884	-478.1		Milk medium-chain fatty acid content	rs41700748
ACSS2	13:64231133-64233583	-395		Milk myristic acid content	rs29018443
PPARGC1A	6:43380462-43487276	-483.4		Milk potassium content	rs43457933
PPARGC1A	6:43380462-43487276	-483.4		Milk potassium content	rs109163366
PPARGC1A	6:43380462-43487276	-483.4		Milk potassium content	rs134734516
PPARGC1A	6:43380462-43487276	-483.4		Milk potassium content	rs43465408
SLC34A2	6:45185924-45205946	-4235		Milk potassium content	rs109659817
SLC34A2	6:45185924-45205946	-4235		Milk potassium content	rs135604645
SLC34A2	6:45185924-45205946	-4235		Milk potassium content	rs133070251
SLC34A2	6:45185924-45205946	-4235		Milk potassium content	rs109370642
SLC34A2	6:45185924-45205946	-4235		Milk potassium content	rs136063910
SLC34A2	6:45185924-45205946	-4235		Milk potassium content	rs110919938
SLC34A2	6:45185924-45205946	-4235		Milk potassium content	rs109620302
SLC34A2	6:45185924-45205946	-4235		Milk potassium content	rs135994678
DIDO1	13:54507515-54513807	-458.6		Milk protein percentage	rs135294514
TAF4	13:55097811-55161568	-167.4		Milk protein percentage	rs41697716
SUN2	5:110372392-110377298	-85.03		Milk protein percentage	rs108948968
NFIX	7:12486829-12549125	-472.1	Milk	Milk protein percentage	rs109115115
NFIX	7:12486829-12549125	-472.1		Milk protein percentage	rs110469756
CSN3	6:85645744-85659048	-100.6		Milk protein percentage	rs109122729
CSN3	6:85645853-85658910	-26.13		Milk protein percentage	rs109122729
CSN3	6:85648339-85658926	-50.94		Milk protein percentage	rs109122729
CSN3	6:85645744-85659048	-100.6		Milk protein percentage	rs135528518
CSN3	6:85645853-85658910	-26.13		Milk protein percentage	rs135528518
CSN3	6:85648339-85658926	-50.94		Milk protein percentage	rs135528518
PPARGC1A	6:43380462-43487276	-483.4		Milk protein percentage	rs109354753
PPARGC1A	6:43380462-43487276	-483.4		Milk protein percentage	rs109164131
PPARGC1A	6:43380462-43487276	-483.4		Milk protein percentage	rs109795305
TBL3	25:1530532-1533139	-370.7		Milk protein yield	rs109450082
TBL3	25:1530532-1533139	-370.7		Milk protein yield	rs110210573
TBL3	25:1530532-1533139	-370.7		Milk protein yield	rs110162973
CD14	7:51762823-51765980	408.86		Milk protein yield	rs109621328
BTN1A1	23:31585190-31591478	-30.5		Milk protein-to-fat ratio	rs43706495
LTF	22:52952570-52986619	-1768		Milk protein-to-fat ratio	rs43765462
RREB1	23:48052756-48110402	-312.1		Milk tridecylic acid content	rs440096215
BTN1A1	23:31585190-31591478	-30.5		Milk yield	rs43706495
TAF4	13:55097811-55161568	-167.4		Milk yield	rs41697716
GLYCAM1	5:25478786-25481207	-41.51		Milk yield	rs41257413
GLYCAM1	5:25478786-25482857	-40.39		Milk yield	rs41257413
GLYCAM1	5:25478786-25482858	-47.66		Milk yield	rs41257413
GLYCAM1	5:25478786-25482858	-39.56		Milk yield	rs41257413
CD14	7:51762823-51765980	408.86		Milk yield	rs109621328
RBM27	7:57417457-57475132	-382.8		Milking speed	rs109565446
PAH	5:66613983-66732963	-134	Production	Body depth	rs41647805
TNRC18	25:38887201-38970458	-4688		Body weight (birth)	rs108957555
TNRC18	25:38887201-38970458	-565		Body weight (birth)	rs108957555
CSN1S1	6:85411117-85429337	-23.72		Body weight gain	rs110440863
SLC34A2	6:45185924-45205946	-4235		Body weight gain	rs41257255
RPS6KC1	16:70348854-70530710	734.76		Length of productive life	rs109376626
SUN2	5:110372392-110377298	-85.03		Length of productive life	rs108948968
TBC1D24	25:1994690-2006139	-28.37		Length of productive life	rs110660625
NFIX	7:12486829-12549125	-472.1		Length of productive life	rs109115115
NFIX	7:12486829-12549125	-472.1		Length of productive life	rs110469756
RPS6KC1	16:70348854-70530710	734.76		Net merit	rs109376626
SUN2	5:110372392-110377298	-85.03		Net merit	rs108948968
TBC1D24	25:1994690-2006139	-28.37		Net merit	rs110660625
NFIX	7:12486829-12549125	-472.1		Net merit	rs109115115
NFIX	7:12486829-12549125	-472.1		Net merit	rs110469756
PAH	5:66613983-66732963	-134		PTA type	rs41647805
SUN2	5:110372392-110377298	-85.03		PTA type	rs108948968
F13A1	23:48772304-48913918	583.91		Residual feed intake	rs382491772
PAH	5:66613983-66732963	-134		Rump width	rs41647805
RPS6KC1	16:70348854-70530710	734.76	Reproduction	Calving ease	rs109376626
PAH	5:66613983-66732963	-134		Calving ease	rs41647805
SUN2	5:110372392-110377298	-85.03		Calving ease	rs108948968
TBL3	25:1530532-1533139	-370.7		Calving ease	rs134490897
NFIX	7:12486829-12549125	-472.1		Calving ease	rs109115115
NFIX	7:12486829-12549125	-472.1		Calving ease	rs110469756
RPS6KC1	16:70348854-70530710	734.76		Calving ease (maternal)	rs109376626
PAH	5:66613983-66732963	-134		Calving ease (maternal)	rs41647805
SUN2	5:110372392-110377298	-85.03		Calving ease (maternal)	rs108948968
TBC1D24	25:1994690-2006139	-28.37		Calving to conception interval	rs110660625
CD14	7:51762823-51765980	408.86		Calving to conception interval	rs109621328
CYTH4	5:75699578-75723720	1965.5		Conception rate	rs110355206
TBC1D24	25:1994690-2006139	-28.37		Conception rate	rs110660625
CYTH4	5:75699578-75723720	1965.5		Daughter pregnancy rate	rs110355206
SUN2	5:110372392-110377298	-85.03		Daughter pregnancy rate	rs108948968
TBC1D24	25:1994690-2006139	-28.37		Daughter pregnancy rate	rs110660625
TBC1D24	25:1994690-2006139	-28.37		Daughter pregnancy rate	rs110660625
NFIX	7:12486829-12549125	-472.1		Daughter pregnancy rate	rs109115115
NFIX	7:12486829-12549125	-472.1		Daughter pregnancy rate	rs110469756
CD14	7:51762823-51765980	408.86		Daughter pregnancy rate	rs109621328
TBC1D24	25:1994690-2006139	-28.37		Early embryonic survival	rs110660625
TBC1D24	25:1994690-2006139	-28.37		Fertilization rate	rs110660625
TBC1D24	25:1994690-2006139	-28.37		First service conception	rs110660625
TBC1D24	25:1994690-2006139	-28.37		Inseminations per conception	rs110660625
CD14	7:51762823-51765980	408.86		Inseminations per conception	rs109621328
PAH	5:66613983-66732963	-134		Interval to first estrus after calving	rs41647805
PAH	5:66613983-66732963	-134		Interval to first estrus after calving	rs41647805
TBL3	25:1530532-1533139	-370.7		Interval to first estrus after calving	rs134490897
PPP1R11	23:28908903-28913084	-1512		Sire conception rate	rs109300808
RPS6KC1	16:70348854-70530710	734.76		Stillbirth	rs109376626
PAH	5:66613983-66732963	-134		Stillbirth	rs41647805
SUN2	5:110372392-110377298	-85.03		Stillbirth	rs108948968
NFIX	7:12486829-12549125	-472.1		Stillbirth	rs109115115
NFIX	7:12486829-12549125	-472.1		Stillbirth	rs110469756
